# Supplementary material for: Structural, functional and biological insights into the role of Mycobacterium tuberculosis VapBC11 toxin–antitoxin system: targeting a tRNase to tackle mycobacterial adaptation
Source: Nucleic Acids Res. 2018 Oct 17;46(21):11639–55. doi: 10.1093/nar/gky924 (PMC6265470; doi:10.1093/nar/gky924)
Supplement: Supplementary Data [file gky924_supplemental_files.zip]

Archive with 3 entries (3 files):
- Table S2_VapBC11.docx
- Table_S1_VapBC11.docx
- VapBC11_Supplementary_Material.pdf
